# Supplementary material for: Tigecycline and Gentamicin-Combined Treatment Enhances Renal Damage: Oxidative Stress, Inflammatory Reaction, and Apoptosis Interplay
Source: Pharmaceuticals (Basel). 2022 Jun 10;15(6):736. doi: 10.3390/ph15060736 (PMC9228782; doi:10.3390/ph15060736)
Supplement: Supplementary file 1 [file pharmaceuticals-15-00736-s001.zip]

Archive with 1 entries (1 files):
- pharmaceuticals-1699094-supplementary final 2.pdf
